# Supplementary material for: Improved Immunotherapy Outcomes via Cuproptosis Upregulation of HLA-DRA Expression: Promoting the Aggregation of CD4+ and CD8+T Lymphocytes in Clear Cell Renal Cell Carcinoma
Source: Pharmaceuticals (Basel). 2024 May 24;17(6):678. doi: 10.3390/ph17060678 (PMC11206763; doi:10.3390/ph17060678)
Supplement: Supplementary file 1 [file pharmaceuticals-17-00678-s001.zip]

Archive with 11 entries (11 files):
- English-Editing-Certificate.pdf
- FigureS1.jpg
- FigureS2.jpg
- FigureS3.jpg
- FigureS4.jpg
- FigureS5.jpg
- FigureS6.png
- FigureS7.jpg
- FigureS8.jpg
- FigureS9.png
- Table S1.pdf
